# Supplementary material for: Transcriptome analyses in juvenile yellow perch (Perca flavescens) exposed in vivo to clothianidin and chlorantraniliprole: Possible sampling bias
Source: PLoS One. 2024 Apr 16;19(4):e0302126. doi: 10.1371/journal.pone.0302126 (PMC11020500; doi:10.1371/journal.pone.0302126)
Supplement: S1 Table — Samples were collected at the beginning of the exposure. (XLSX) [file pone.0302126.s008.xlsx]

## Sheet: S1 Table
S1 Table. Nominal and measured concentrations of clothianidin and chlorantraniliprole in water from exposure aquarium (mean of N=3 ± SD). Samples were collected at the beginning of the exposure.
	Nominal dose (ng/L)	Measured concentration (ng/L)
		clothianidin	chlorantraniliprole
Control	0	<5	<2
Clothianidin	200	200 ± 10	< 2
Chlorantraniliprole	200	< 5	237 ± 12
Mixture	200 each	197 ± 15	230 ± 17
Limit of detection		5	2
