# Supplementary material for: Transcriptome analyses in juvenile yellow perch (Perca flavescens) exposed in vivo to clothianidin and chlorantraniliprole: Possible sampling bias
Source: PLoS One. 2024 Apr 16;19(4):e0302126. doi: 10.1371/journal.pone.0302126 (PMC11020500; doi:10.1371/journal.pone.0302126)
Supplement: S2 Table — (XLSX) [file pone.0302126.s009.xlsx]

## Sheet: S2 Table
S2 Table. Biological information of yellow perch from the different treatment.
Fish ID	treatment	length (cm)	weight (g)	sex
1	control	4.5	0.78	F
2	control	5.5	1.47	M
3	control	4.5	0.87	F
4	control	4.2	0.69	F
5	control	5.4	1.38	F
6	control	4.7	0.97	M
7	control	4.7	1.01	M
8	control	4.2	0.63	M
9	control	5.7	1.56	F
10	control	5.5	1.42	F
11	control	6	1.96	M
12	control	4.7	0.96	F
13	control	5.7	1.74	M
14	control	5	1.15	F
15	control	5.2	1.17	M
16	control	5.7	1.6	F
17	control	5.4	1.33	F
18	control	5.2	1.27	F
19	control	5.2	1.28	M
20	control	5.3	1.28	F
21	control	4.9	1.12	M
22	control	5.6	1.5	F
23	control	4	0.58	M
24	control	4.9	0.96	F
25	control	4.6	0.88	F
26	control	5.3	1.21	F
27	control	5.6	1.26	F
28	control	5	1.17	M
29	control	5.5	1.43	M
30	control	5.9	1.64	F
31	control	5.7	1.72	F
32	control	4.9	0.99	F
33	control	5	1.01	M
34	control	5.7	1.62	F
35	control	4.4	0.76	F
36	control	5.1	1.18	F
37	control	4.7	0.91	M
1	clothianidin	5.2	1.14	F
2	clothianidin	5.7	1.5	M
3	clothianidin	5.4	1.31	F
4	clothianidin	5	1.01	F
5	clothianidin	5.4	1.2	M
6	clothianidin	5.4	1.32	F
7	clothianidin	5.1	1.21	M
8	clothianidin	5.4	1.26	F
9	clothianidin	5.1	1.15	M
10	clothianidin	5	1.06	M
11	clothianidin	5.4	1.13	F
12	clothianidin	5	0.99	M
13	clothianidin	5.1	1.16	F
14	clothianidin	5	1.03	M
15	clothianidin	5.4	1.31	M
16	clothianidin	5.6	1.41	F
17	clothianidin	5.6	1.31	M
18	clothianidin	5.7	1.55	M
19	clothianidin	5.6	1.49	M
20	clothianidin	5.5	1.44	F
21	clothianidin	5.5	1.34	F
22	clothianidin	3.9	0.53	F
23	clothianidin	4.1	0.63	M
24	clothianidin	4.9	0.87	M
25	clothianidin	4.4	0.74	F
26	clothianidin	4.4	0.71	M
27	clothianidin	4.5	0.92	F
28	clothianidin	5.6	1.42	F
29	clothianidin	5.4	1.25	M
30	clothianidin	5.2	1.23	F
31	clothianidin	5.6	1.43	F
32	clothianidin	5.4	1.33	F
33	clothianidin	5.1	1.08	M
34	clothianidin	5	0.98	M
35	clothianidin	5.1	1.08	M
36	clothianidin	4.6	0.92	M
37	clothianidin	4.4	0.72	F
1	chlorantraniliprole	5.1	1.09	M
2	chlorantraniliprole	5.4	1.07	F
3	chlorantraniliprole	5.8	1.47	M
4	chlorantraniliprole	5	0.938	M
5	chlorantraniliprole	5.7	1.3	F
6	chlorantraniliprole	5.9	1.4	F
7	chlorantraniliprole	5.2	1.09	M
8	chlorantraniliprole	5.2	1.08	F
9	chlorantraniliprole	5.4	1.21	M
10	chlorantraniliprole	5.5	1.17	F
11	chlorantraniliprole	5.2	1.08	M
12	chlorantraniliprole	6.2	2	F
13	chlorantraniliprole	5	1	M
14	chlorantraniliprole	5.8	1.44	M
15	chlorantraniliprole	5	1.11	F
16	chlorantraniliprole	5.2	1	M
17	chlorantraniliprole	5.2	1.17	M
18	chlorantraniliprole	5.9	1.6	F
19	chlorantraniliprole	5.5	1.31	F
20	chlorantraniliprole	5.2	1.06	M
21	chlorantraniliprole	4	0.484	M
22	chlorantraniliprole	4.5	0.638	F
23	chlorantraniliprole	4.1	0.61	F
24	chlorantraniliprole	4.1	0.7	F
25	chlorantraniliprole	4.5	0.86	M
26	chlorantraniliprole	4.2	0.58	F
27	chlorantraniliprole	4.4	0.68	F
28	chlorantraniliprole	4.2	0.62	F
29	chlorantraniliprole	5.1	1.13	M
30	chlorantraniliprole	6.1	1.79	F
31	chlorantraniliprole	5	1.15	F
32	chlorantraniliprole	5.6	1.54	M
33	chlorantraniliprole	4.3	0.7	M
34	chlorantraniliprole	5	1.06	M
35	chlorantraniliprole	5	0.99	F
36	chlorantraniliprole	4.5	0.84	F
37	chlorantraniliprole	4.4	1.2	M
1	mixture	5.2	1.25	M
2	mixture	5	1.02	M
3	mixture	5.5	1.36	M
4	mixture	5.2	1.23	M
5	mixture	5.1	1.26	F
6	mixture	5.2	1.23	F
7	mixture	5.2	1.26	F
8	mixture	5.2	1.17	M
9	mixture	5.4	1.3	F
10	mixture	5.1	1.34	F
11	mixture	5	1.27	M
12	mixture	5.6	1.49	M
13	mixture	4.9	1.06	M
14	mixture	5.4	1.25	M
15	mixture	4.9	0.99	M
16	mixture	4.7	0.82	M
17	mixture	4.2	0.62	M
18	mixture	5.6	1.51	M
19	mixture	5	1.19	M
20	mixture	5.5	1.34	M
21	mixture	4.8	1.02	F
22	mixture	4.5	0.83	F
23	mixture	6	1.75	F
24	mixture	5.1	1.13	F
25	mixture	5.1	1.23	M
26	mixture	4.8	0.95	F
27	mixture	5	0.95	F
28	mixture	5.2	1.22	F
29	mixture	5.2	1.24	F
30	mixture	4.9	0.87	M
31	mixture	4.9	1.01	F
32	mixture	5.2	1.18	M
33	mixture	5.2	1.21	M
34	mixture	4.5	0.8	F
35	mixture	4.6	0.8	M
36	mixture	5.6	1.36	F
37	mixture	4.2	0.62	F
