# Supplementary material for: Transcriptome analyses in juvenile yellow perch (Perca flavescens) exposed in vivo to clothianidin and chlorantraniliprole: Possible sampling bias
Source: PLoS One. 2024 Apr 16;19(4):e0302126. doi: 10.1371/journal.pone.0302126 (PMC11020500; doi:10.1371/journal.pone.0302126)
Supplement: S3 Table — (XLSX) [file pone.0302126.s010.xlsx]

## Sheet: S3 Table
S3 Table. Primers used for qRT-PCR analyses in yellow perch and rainbow trout.
Gene name	symbol	Primer sequence 5’-3’	Efficiency (%)	Product length (bp)	Genbank #
Yellow perch
RNAseq validation
Apolipoprotein A4	apoa4	F-CAGCCTTTACGACCCAGATAAC	99.7	83	XM_028573968
		R-GACGCTCTGACTCCATGATAAG
Cryptochrome-1	cry1	F-CCTTCTTCCAGCAGTTCTTCC	102	96	XM_028582506
		R-GGACAGGCAAGTATCGTCTAATG
Aryl hydrocarbon receptor nuclear translocator-like protein 1	bmal1	F-ACTGTTGTGTCGTGTCCTATG	103	74	XM_028584900
		R-CTGTCCATACTCTGTGGTGAAG
Nuclear receptor ROR-beta	rorb	F-AGGAGAGACAGAGAAGGATAGAG	99.2	149	XM_028593103
		R-ATGTGTGGTCTGTAGTGTAAGG
Circadian locomoter output cycles protein kaput	clock	F-GCTTCAGACCCACTACTACATC	104.1	70	XM_028587651
		R-GTGCGTGCAGACAATAAACTC
Period circadian protein homolog 1	per1	F-TGCGTTGTTCTCGGGATTAC	100.6	84	XM_028606233
		R-CCTGCTGCTTGAGTCTCTTAC
CLOCK-interacting pacemaker	cipc	F-TTTCCACCTCTCTGTCTGTTATTC	100.4	97	XM_028605660
		R-CTCTCACCGTGGTTACATTCTC
Glucokinase	gck	F-GACAGAGGACTGCGTTTAGAG	98.4	128	XM_028578121
		R-AGGTCAAGAGCCAGGAAATC
Reference genes
peptidylprolyl isomerase B	ppib	F-TGTGCGAGAGAAGGATGAAG	100.7		XM_028585856
		R-CAGATGAGCCATTTGGGAAAG
RNA polymerase III subunit F	polr3f	F-ACAGTAAACAGAGTCCGATGGT	97.7		XM_028600421
		R-AGCGTGTTCAGGATGGTCTC
β-actin	actb	F-ATGAGAGGTTCCGTTGCCC	101.7		XM_028598702
		R-AATGCTGTTGTAGGTGGTCTC
Rainbow trout
Circadian locomoter output cycles protein kaput	clock	F-CTCAAGACGAAAAACCAGTTAGAA	109.4	69	AF266745
		R-AGGCTCTTTGGGGTCGAT
Period circadian protein homolog 1	per1	F-TGAACTGTGTGAAGCAGGTG	96.3	133	XM_021591151
		R-GTGTACTCTGAGGCGATGTTG
CLOCK-interacting pacemaker	cipc	F-CTTGACCGTAACTCCTTCTCAC	107.5	93	XM_021600883
		R-GTTGTGGTGGCGTGATTTG
Reference genes
β-actin	actb	F-ACAACTGGAACGGTGAAGCA	95.5	81	AJ438158
		R-GAATCTCAGGGGTCCTTTTACA
glyceraldehyde-3-phosphate dehydrogenase	gapdh3	F-TGGCATCTCCTTCAACGACAA	111.2	123	NM_001124246
		R-GAGCCGGACAGTTACTCCTT
