# Supplementary material for: Transcriptome analyses in juvenile yellow perch (Perca flavescens) exposed in vivo to clothianidin and chlorantraniliprole: Possible sampling bias
Source: PLoS One. 2024 Apr 16;19(4):e0302126. doi: 10.1371/journal.pone.0302126 (PMC11020500; doi:10.1371/journal.pone.0302126)
Supplement: S4 Table — (XLSX) [file pone.0302126.s011.xlsx]

## Sheet: S4 Table
S4 Table. Summary of sequencing data generated by RNA-seq for yellow perch exposed to pesticides.
Sample	Treatment	Read Length	Total Trimmed Reads	% surving reads	Mapped	Mapping Rate	Mapped Pairs	Total counts	Transcripts Detected	Genes Detected	rRNA
10	control	76	59742792	99.67	57886286	0.969	28899201	23599203	33300	17162	0
15	control	76	43800088	99.75	42508025	0.971	21221386	17202699	32124	16478	0
17	control	76	47962862	99.55	46421915	0.968	23175564	19251831	31755	16248	0
18	control	76	54115338	99.6	51643136	0.954	25780698	21284775	33153	17154	0
5	control	76	49200318	99.07	47058973	0.956	23472084	18929590	33500	17275	0
20	control	76	49778012	99.62	48279251	0.97	24094572	19638355	33199	17085	0
26	control	76	44361788	99.3	42457096	0.957	21187594	17355833	32777	16808	0
27	control	76	45406752	99.59	44053599	0.97	21989180	18103463	32758	16845	0
28	control	76	48935362	99.55	46757118	0.955	23340810	19091496	33080	17052	0
1	CH	76	44681728	99.69	43091999	0.964	21497496	17210270	32756	16872	0
6	CH	76	52338828	99.71	50676738	0.968	25295917	20366975	33098	17015	0
7	CH	76	42797300	99.81	41649723	0.973	20787033	16826554	32936	16979	0
8	CH	76	50817052	99.57	48992549	0.964	24444291	19933634	33511	17261	0
10	CH	76	42019560	99.11	40360268	0.961	20144641	16701631	32236	16484	0
11	CH	76	43152802	99.4	41668800	0.966	20793730	16972290	33104	17085	0
15	CH	76	47931580	99.53	46292381	0.966	23101887	18818322	32571	16719	0
17	CH	76	47611080	99.68	46200794	0.97	23066215	18537979	33089	16989	0
19	CH	76	46164904	99.51	44409463	0.962	22167978	18261676	32252	16538	0
9	CH	76	43443156	99.41	42237663	0.972	21084201	17350583	32472	16723	0
1	CLO	76	51888702	99.75	50048100	0.965	24989361	20577428	33402	17194	0
6	CLO	76	50855282	99.6	49312686	0.97	24618917	20199076	33327	17187	0
7	CLO	76	55649882	99.66	53866721	0.968	26882441	21897549	34324	17763	0
8	CLO	76	50628734	99.46	48944257	0.967	24427905	20159347	32496	16682	0
9	CLO	76	47641620	99.67	46169298	0.969	23040374	18714876	33002	16968	0
10	CLO	76	49701888	99.73	48407312	0.974	24164206	19891226	33406	17226	0
11	CLO	76	57208326	99.47	55451255	0.969	27674236	22607525	34111	17660	0
13	CLO	76	51239164	99.4	48572775	0.948	24231268	19898878	33182	17095	0
15	CLO	76	47210552	99.81	45881519	0.972	22887998	18746280	32807	16836	0
17	CLO	76	43655888	99.81	42550309	0.975	21231744	17382444	32758	16810	0
4	M	76	58653328	99.67	56721861	0.967	28305211	23188288	33492	17277	0
5	M	76	46189556	99.85	45031510	0.975	22477405	18209240	33219	17113	0
6	M	76	50572562	99.71	49078484	0.97	24484698	19882219	33054	17021	0
7	M	76	50448742	99.53	48820599	0.968	24350395	19626574	33103	17019	0
9	M	76	53544072	99.76	52228677	0.975	26071028	21591121	33207	17101	0
10	M	76	41629762	99.46	39950878	0.96	19939125	16388354	32068	16459	0
11	M	76	47313976	99.47	45809170	0.968	22858803	18982765	32750	16796	0
14	M	76	39053200	98.57	37134800	0.951	18531548	15058651	31453	16111	0
19	M	76	40589368	99.51	39113566	0.964	19523224	16005303	32361	16626	0
20	M	76	48239440	99.48	46606887	0.966	23257053	18993143	33289	17131	0
		min	39053200	98.5668	37134800	0.948	18531548	15058651	31453	16111
		max	59742792	99.8549	57886286	0.975	28899201	23599203	34324	17763
		average	48363470	99.55	46726832	0.966	23320293	19062499	32935	16945
		sum	1886175346		1822346441		909491418	743437446
