# Supplementary material for: Transcriptome analyses in juvenile yellow perch (Perca flavescens) exposed in vivo to clothianidin and chlorantraniliprole: Possible sampling bias
Source: PLoS One. 2024 Apr 16;19(4):e0302126. doi: 10.1371/journal.pone.0302126 (PMC11020500; doi:10.1371/journal.pone.0302126)
Supplement: S5 Table — Genes significantly up- and down-regulated (adjusted p-value<0.05, FC±1.5) are indicated in red. (XLSX) [file pone.0302126.s012.xlsx]

## Sheet: S5 Table
S5 Table. List of all differentially transcribed genes measured by RNA-sequencing in liver of yellow perch after 28d exposure to chlorantraniliprole (CH) and a mixture of clothianidin and CH (M). Genes significantly up- and down-regulated (adjusted p-value<0.05, FC±1.5) are indicated in red.
Gene symbol		Gene product	Genbank #	CH			M
yellow perch	zebrafish			FC	log2FC	p-adj	FC	log2FC	p-adj
a2m	a2ml	alpha-2-macroglobulin-like	XM_028572653	1.14817	0.199338	0.933606	3.06283	1.61486	0.00630627
abi1	abi1b	abl interactor 1-like	XM_028568792	-1.42789	-0.51389	0.00846501	-1.55367	-0.635683	0.000113995
adamts17	adamts17	ADAM metallopeptidase with thrombospondin type 1 motif 17	XM_028576079	-1.20827	-0.272943	0.766165	-1.52511	-0.608917	0.0409398
afg3l1	afg3l2	AFG3-like protein 1	XM_028584504	-1.50185	-0.586741	0.0180454	-1.95944	-0.970444	4.71972e-06
ahr	ahr1a	aryl hydrocarbon receptor-like	XM_028590796	1.48352	0.569021	0.147378	1.59491	0.673472	0.0157194
alox12b		arachidonate 12-lipoxygenase, 12R-type-like	XM_028596115	-1.4325	-0.518531	0.556869	-1.70917	-0.773295	0.0473585
ammecr1	ammecr1	AMME syndrome candidate gene 1 protein-like	XM_028595821	-1.09756	-0.134294	0.876689	-1.51037	-0.594901	0.0158145
amotl2a	amotl2a	angiomotin-like 2a	XM_028593478	-1.67283	-0.742294	0.00846501	-2.16391	-1.11364	4.5546e-06
angptl4	angptl4	angiopoietin-related protein 4-like	XM_028594266	1.30438	0.383365	0.831186	2.26119	1.17708	0.0321313
angptl4	angptl4	angiopoietin-related protein 4-like	XM_028587802	1.44328	0.52935	0.673306	2.29312	1.19731	0.0111832
ankrd33b	ankrd33bb	ankyrin repeat domain-containing protein 33B-like	XM_028569539	2.32629	1.21803	0.0180454	2.37925	1.25051	0.00454604
anxa6	anxa6	annexin A6	XM_028588926	-1.14871	-0.200012	0.840485	-1.70659	-0.771116	0.00987475
ap3b1	ap3b1a	adaptor related protein complex 3 subunit beta 1	XM_028601874	-1.24275	-0.31354	0.504527	-1.50888	-0.593481	0.00726925
ap3m1	ap3m1	AP-3 complex subunit mu-1	XM_028603219	-1.26168	-0.335346	0.581159	-1.54757	-0.630002	0.016176
apoa1	apoa1a	apolipoprotein A-I-like	XM_028580393	1.74222	0.800923	0.285019	2.48726	1.31456	0.00412608
apoa4	apoa4	apolipoprotein A-IV	XM_028573968	4.3339	2.11567	0.0146689	7.67226	2.93965	5.85199e-05
apoc2	apoc2	uncharacterized LOC114556667	XR_003692729	3.57239	1.83689	0.025963	2.02414	1.01731	0.147507
ARHGAP32	ARHGAP32b	rho GTPase-activating protein 32-like	XM_028574499	1.53317	0.616515	0.0933307	1.53955	0.622507	0.0231225
arid3a	arid3a	AT-rich interactive domain-containing protein 3A-like	XM_028578338	-1.21399	-0.279752	0.715583	-1.62271	-0.698402	0.0114605
arntl	arntl2	aryl hydrocarbon receptor nuclear translocator-like protein 1	XM_028584623	1.56229	0.64366	0.0618223	1.56741	0.648383	0.0155526
arntl	arntl1a	aryl hydrocarbon receptor nuclear translocator-like protein 1	XM_028584902	2.12354	1.08647	1.0048e-05	2.05377	1.03828	8.75101e-06
arrdc3	arrdc3b	arrestin domain containing 3	XM_028577995	1.68265	0.750737	0.10601	2.41149	1.26992	0.000244444
asb1	asb1	ankyrin repeat and SOCS box containing 1	XM_028591601	-1.38782	-0.472821	0.247382	-1.60835	-0.685584	0.0078291
at233		sodium/potassium-transporting ATPase subunit beta-233-like	XM_028571807	-1.15379	-0.206376	0.809852	-1.66582	-0.736232	0.00630627
bhlhe40	bhlhe40	class E basic helix-loop-helix protein 40-like	XM_028575842	-1.35676	-0.440167	0.502806	-1.62264	-0.698339	0.0234704
bhlhe41	bhlhe41	basic helix-loop-helix family member e41	XM_028584567	-1.68921	-0.756351	0.0618223	-1.56752	-0.648483	0.0393915
btn2a1		butyrophilin subfamily 2 member A1-like	XM_028606254	1.04384	0.0619073	0.955764	-1.79224	-0.841763	0.00295549
bud13	bud13	BUD13 homolog	XM_028595445	-1.33786	-0.419927	0.360267	-1.51934	-0.603448	0.0194214
c1h19orf12	C7H19orf12	chromosome 1 C19orf12 homolog	XM_028586386	-1.21217	-0.277598	0.679556	-1.7188	-0.781402	0.00173122
c1ql4	c1ql4a	complement C1q-like protein 4	XM_028596219	1.60418	0.681838	0.369732	1.78739	0.837854	0.0481071
c3h19orf47	C18H19orf47	chromosome 3 C19orf47 homolog	XM_028573198	-1.4172	-0.503047	0.308608	-1.62515	-0.700576	0.0160816
camkk1	camkk1b	calcium/calmodulin dependent protein kinase kinase 1	XM_028596128	-1.41693	-0.502764	0.247382	-1.53795	-0.621012	0.0228807
casq1	casq1b	calsequestrin-1-like	XM_028564017	-1.10303	-0.141469	0.915471	-1.62995	-0.704831	0.0406768
ccdc167	ccdc167	coiled-coil domain containing 167	XM_028605211	-1.34957	-0.432501	0.555313	-1.70682	-0.771307	0.0163399
ccnd1	ccnd1	G1/S-specific cyclin-D1-like	XM_028586117	-1.51152	-0.596001	0.357133	-1.76441	-0.819182	0.0247865
ccng2	ccng2	cyclin-G2-like	XM_028577728	1.4623	0.548241	0.152823	1.53057	0.614066	0.0230957
cd36	cd36	CD36 molecule	XM_028570100	-1.29994	-0.378443	0.892121	-2.79089	-1.48073	0.0478185
cdkn1b	cdkn1ba	cyclin-dependent kinase inhibitor 1B-like	XM_028570799	-1.35994	-0.44354	0.249203	-1.53717	-0.620278	0.010529
cdkn1b	cdkn1ba	cyclin-dependent kinase inhibitor 1-like	XM_028570488	1.70568	0.77035	0.025963	1.80851	0.854802	0.00295549
cep55	cep55l	centrosomal protein 55	XM_028568042	1.36991	0.454082	0.768302	2.04879	1.03477	0.0403931
cep72	cep72	centrosomal protein 72	XM_028580465	-1.32464	-0.405602	0.63916	-1.59236	-0.67117	0.0484121
chac1	chac1	ChaC glutathione specific gamma-glutamylcyclotransferase 1	XM_028606077	-1.4137	-0.499475	0.383593	-1.67146	-0.741108	0.0182471
chka	chka	choline kinase alpha	XM_028585204	1.73042	0.791121	0.0549519	1.68406	0.751941	0.0192792
ciart	ciarta	uncharacterized LOC114560266	XM_028585537	-1.74107	-0.799976	0.0180454	-2.02427	-1.0174	0.000432908
cipc	cipca	CLOCK-interacting pacemaker-like	XM_028605660	-2.54371	-1.34694	0.000140218	-3.6813	-1.88022	7.79048e-08
clock	clocka	circadian locomoter output cycles protein kaput-like	XM_028604373	1.49151	0.576776	0.0105435	1.52283	0.606757	0.00137768
clock	clocka	clock circadian regulator	XM_028587651	1.3798	0.464459	0.347917	1.61037	0.687395	0.014364
coa5	coa5	cytochrome c oxidase assembly factor 5	XM_028590784	-1.34642	-0.429129	0.102738	-1.72665	-0.787978	6.61033e-05
coa7	coa7	cytochrome c oxidase assembly factor 7	XM_028586979	-1.36178	-0.445499	0.428943	-1.54968	-0.631971	0.0293225
coq10a	COQ10A	coenzyme Q-binding protein COQ10 homolog A, mitochondrial-like	XM_028583834	-1.31584	-0.395982	0.534037	-1.82386	-0.866999	0.00293622
cry1	cry1b	cryptochrome-1-like	XM_028582506	2.02377	1.01704	2.16765e-06	2.09367	1.06603	2.10856e-07
csrnp1	csrnp1a	cysteine/serine-rich nuclear protein 1-like	XM_028593341	-1.23013	-0.298814	0.570313	-1.50177	-0.586667	0.0107475
cycs	cyc	cytochrome c-like	XM_028591392	-1.33063	-0.412115	0.718623	-1.79337	-0.842669	0.0394464
CYP26a1	cyp26a1	cytochrome P450 26A1	XM_028567807	2.19339	1.13316	0.604334	4.24448	2.08559	0.0217064
ddhd2	ddhd2	DDHD domain containing 2	XM_028577280	1.60457	0.682185	0.109805	2.03719	1.02658	0.0011025
ddit4	ddit4	DNA damage inducible transcript 4	XM_028568135	-2.05069	-1.03611	0.0991639	-2.44987	-1.29271	0.00630627
dhdds	dhdds	dehydrodolichyl diphosphate synthase subunit	XM_028580477	-1.44173	-0.527802	0.655715	-1.87689	-0.908341	0.0450773
dhh	dhh	desert hedgehog signaling molecule	XM_028583577	-1.23323	-0.302439	0.557175	-1.62693	-0.702148	0.00197457
dlgap4	dlgap4b	disks large-associated protein 4-like	XM_028576785	1.66673	0.737021	0.187117	1.75263	0.809524	0.0322504
eif4e	eif4e1c	eukaryotic translation initiation factor 4E-like	XM_028603309	-1.36467	-0.448556	0.581159	-1.64386	-0.717086	0.04094
emc9	emc9	ER membrane protein complex subunit 9	XM_028568864	-1.16804	-0.224089	0.748188	-1.55559	-0.637459	0.00664483
errfi1	errfi1a	ERBB receptor feedback inhibitor 1-like	XM_028583468	-2.0438	-1.03125	0.283748	-2.91924	-1.54559	0.0080758
etaa1	etaa1	ETAA1 activator of ATR kinase	XM_028603449	-2.04116	-1.02939	0.265852	-2.81092	-1.49104	0.00915403
fa2h	fa2h	fatty acid 2-hydroxylase	XM_028585396	-1.19525	-0.257317	0.750622	-1.55079	-0.633	0.0188771
fam102a	fam102aa	protein FAM102A-like	XM_028578664	1.59637	0.674792	0.112799	1.58513	0.664602	0.034545
fam136a	fam136a	family with sequence similarity 136 member A	XM_028600997	-1.26825	-0.342844	0.664808	-1.6599	-0.731096	0.0143882
fam167b	fam167ab	family with sequence similarity 167 member B	XM_028566712	-1.42295	-0.508888	0.207008	-1.67934	-0.747896	0.00563953
fam214a	fam214a	family with sequence similarity 214 member A	XM_028596739	1.53582	0.619006	0.0099148	1.59107	0.669999	0.000879583
fastkd1	fastkd1	FAST kinase domains 1	XM_028591507	-1.18503	-0.244923	0.890752	-1.97554	-0.982247	0.0387247
fastkd3	fastkd3	FAST kinase domain-containing protein 3, mitochondrial-like	XM_028569726.	-1.21602	-0.282169	0.73051	-1.52492	-0.608735	0.0336805
fech	fech	ferrochelatase	XM_028602274	1.76502	0.819687	0.0099148	1.59963	0.677739	0.0109376
fga	fga	fibrinogen alpha chain-like	XM_028564866	-1.32187	-0.402576	0.426128	-1.57738	-0.65753	0.0117718
fgfr4	fgfr4	fibroblast growth factor receptor 4-like	XM_028594636	-1.44097	-0.527042	0.0146689	-1.77599	-0.828627	8.34104e-06
fkbp14	fkbp14	FKBP prolyl isomerase 14	XM_028580726	-1.41362	-0.499399	0.365337	-1.588	-0.667214	0.0309402
fkbp5	fkbp5	peptidyl-prolyl cis-trans isomerase FKBP5-like	XM_028574727	-2.14669	-1.10211	0.0208259	-3.93542	-1.97652	2.91877e-06
fos	fosab	proto-oncogene c-Fos-like	XM_028565368	-1.26888	-0.343552	0.735369	-1.67532	-0.744434	0.0338084
foxo3	foxo3a	forkhead box O3	XM_028605626	1.77567	0.828367	0.0166622	1.77829	0.830489	0.00409655
frmd4b	frmd4ba	FERM domain-containing protein 4B-like	XM_028584020	1.56484	0.646017	0.513381	2.29531	1.19869	0.00915403
fscb		fibrous sheath CABYR-binding protein-like	XM_028581528	-1.17876	-0.237268	0.750262	-1.58911	-0.668217	0.00726925
g0s2	g0s2	G0/G1 switch protein 2-like	XM_028583941	1.73329	0.793512	0.250411	2.59964	1.37831	0.00143256
g3bp1	g3bp1	G3BP stress granule assembly factor 1	XM_028590050	-1.32469	-0.405654	0.699338	-1.72926	-0.790152	0.0381876
gck	gck	glucokinase	XM_028578127	-3.31582	-1.72937	0.134456	-7.71353	-2.94739	0.000455597
gdpgp1	GDPGP1	GDP-D-glucose phosphorylase 1	XM_028585899	-1.39719	-0.482525	0.562988	-1.94263	-0.958014	0.00907513
glyatl3		glycine N-acyltransferase-like protein 3	XM_028603973	-1.15901	-0.212899	0.809191	-1.52435	-0.60819	0.0256575
gnai2	gnai2b	guanine nucleotide-binding protein G(i) subunit alpha-2	XM_028575546	1.06425	0.0898314	0.959976	1.902	0.92752	0.043429
gramd2b		GRAM domain-containing protein 2B-like	XM_028587294	-1.23707	-0.306922	0.655123	-1.55016	-0.632421	0.0158145
gramd2b		GRAM domain containing 2B	XM_028579094	-1.32437	-0.40531	0.0618223	-1.5002	-0.585153	0.00052497
grb14	GRB14	growth factor receptor bound protein 14	XM_028590854	-1.42742	-0.513405	0.080121	-1.55115	-0.633341	0.00467234
gtf3a	gtf3aa	transcription factor IIIA-like	XM_028599254	-1.45219	-0.53823	0.163465	-1.79683	-0.845451	0.00151335
hcar2		hydroxycarboxylic acid receptor 2-like	XM_028601241	-1.0633	-0.0885513	0.938219	-1.53623	-0.619392	0.0264416
hdac5	hdac5	histone deacetylase 5	XM_028600173	-1.35671	-0.440112	0.358807	-1.88042	-0.911057	0.00070599
HLA-DPB1		H-2 class II histocompatibility antigen, E-S beta chain-like	XM_028606311	-1.2618	-0.33548	0.872813	-2.26224	-1.17775	0.048774
hlf	hlfb	hepatic leukemia factor-like	XM_028580151	-2.08281	-1.05853	7.51252e-06	-2.44141	-1.28771	7.79048e-08
hlf	hlfb	hepatic leukemia factor-like	XM_028597854	-1.45292	-0.538955	0.0534057	-1.81426	-0.859381	9.03698e-05
hmcn1	hmcn1	hemicentin-1-like	XM_028603976	-1.14092	-0.190198	0.850762	-1.55033	-0.63258	0.0360602
hook2	hook2	hook microtubule tethering protein 2	XM_028600210	-1.34741	-0.43019	0.268941	-1.69564	-0.76183	0.00143256
hp1bp3	hp1bp3	heterochromatin protein 1 binding protein 3	XM_028575666	-1.27539	-0.350942	0.520845	-1.75996	-0.815539	0.00126543
itga8	itga8	integrin subunit alpha 8	XM_028580293	-1.45266	-0.538698	0.355284	-2.03233	-1.02313	0.00183199
itln1	itln1	intelectin-like	XM_028591753	-1.27033	-0.345209	0.702631	-1.57887	-0.658893	0.0447025
junb	junba	transcription factor jun-B-like	XM_028568097	-1.98635	-0.990117	0.0180454	-1.85725	-0.893165	0.0101756
kcnf1	kcnf1b	potassium voltage-gated channel subfamily F member 1-like	XM_028605700	-1.42517	-0.511135	0.463752	-1.73257	-0.792912	0.0206073
kdelr2	kdelr2a	ER lumen protein-retaining receptor 2-like	XM_028600032	-1.27063	-0.345547	0.439775	-1.76345	-0.818398	0.000344877
kdm6b	kdm6ba	lysine demethylase 6B	XM_028564870	1.60909	0.686244	0.0124355	1.74138	0.800231	0.00052497
kdm6b	kdm6ba	lysine-specific demethylase 6B-like	XM_028563692	1.45062	0.536669	0.17214	1.76004	0.815612	0.00269154
khdrbs1	khdrbs1a	KH domain-containing, RNA-binding, signal transduction-associated protein 1-like	XM_028566520	-1.19471	-0.256664	0.520845	-1.54818	-0.630577	0.00068299
khnyn		protein KHNYN-like	XM_028564711	1.55842	0.640081	0.0099148	1.6425	0.71589	0.000573759
klf3	klf3	Kruppel like factor 3	XM_028600368	-1.0788	-0.109427	0.840485	-1.51115	-0.595647	0.00987475
klf10		Krueppel-like factor 10	XM_028580517	1.93476	0.952154	0.0180454	2.76013	1.46474	2.22253e-05
klf11	klf11b	Kruppel like factor 11	XM_028565959	1.86515	0.899288	0.0768431	2.04142	1.02958	0.00767719
klf13	klf13	Krueppel-like factor 13	XM_028584733	-1.66112	-0.732156	0.0933307	-2.79869	-1.48475	8.61446e-06
klf15	klf15	Kruppel like factor 15	XM_028576274	1.79574	0.844582	0.025963	1.81171	0.857354	0.0067618
ldlrap1	ldlrap1a	low density lipoprotein receptor adapter protein 1-B-like	XM_028598400	1.21889	0.285567	0.696301	1.57983	0.659768	0.0130517
LOC114548462		uncharacterized LOC114548462	XM_028568435	-1.27897	-0.354978	0.665597	-1.71506	-0.778255	0.0126184
LOC114549585		uncharacterized LOC114549585	XR_003691571	1.21368	0.279388	0.594685	1.504	0.588802	0.00806668
LOC114554078		uncharacterized LOC114554078	XR_003692386	1.35573	0.439072	0.268941	1.51503	0.599351	0.0137798
LOC114555737		uncharacterized LOC114555737	XM_028578356	-1.11887	-0.162044	0.899794	-1.83062	-0.872332	0.0118721
LOC114557792		uncharacterized LOC114557792	XM_028581447	1.35091	0.433936	0.167473	1.51392	0.598286	0.00630627
LOC114558916		uncharacterized LOC114558916	XR_003692996	-1.33307	-0.414757	0.599672	-1.86209	-0.896927	0.00702134
LOC114562833		uncharacterized LOC114562833	XR_003693549	1.44785	0.533916	0.270446	1.5827	0.662387	0.0256575
LOC114566962		uncharacterized LOC114566962	XM_028595836	-1.22236	-0.28967	0.720344	-1.50746	-0.592117	0.0399877
LOC114568117		uncharacterized LOC114568117	XR_003694250	1.65816	0.729585	0.207559	1.89241	0.920228	0.0159623
LOC114569865		uncharacterized LOC114569865	XR_003694432	1.29144	0.368983	0.617003	1.64624	0.719173	0.0163399
LOC114573985		uncharacterized LOC114573985	XM_028606256	-1.33668	-0.418651	0.809866	-2.15316	-1.10646	0.0409398
lonrf1	lonrf1l	LON peptidase N-terminal domain and ring finger 1	XM_028596666	-1.36348	-0.447297	0.10601	-1.59336	-0.672076	0.00103955
lonrf1	lonrf1l	LON peptidase N-terminal domain and RING finger protein 1-like	XM_028589013	1.64977	0.722268	0.0180454	1.57266	0.653204	0.0109376
lpcat3	lpcat3	lysophosphatidylcholine acyltransferase 3	XM_028581005	1.24356	0.31448	0.352475	1.5154	0.599697	0.00168098
lrrc59	lrrc59	leucine rich repeat containing 59	XM_028567759	-1.2904	-0.367819	0.664808	-1.81866	-0.862875	0.00726925
mapre1	mapre1b	microtubule associated protein RP/EB family member 1	XM_028582765	-1.13126	-0.177927	0.865268	-1.62236	-0.698098	0.0226426
mast4		microtubule associated serine/threonine kinase family member 4	XM_028601040	1.592	0.670842	0.288148	1.72513	0.786702	0.0395973
MAT2A	mat2aa	S-adenosylmethionine synthase	XM_028578846	-1.43844	-0.524501	0.51642	-1.88053	-0.911143	0.0150876
mcrip2	mcrip1	MAPK regulated corepressor interacting protein 2-like	XM_028567648	1.72258	0.784575	0.0180454	2.05378	1.03828	0.000215739
mgll	mgll	monoglyceride lipase	XM_028583989	1.98988	0.992681	0.31435	2.85328	1.51262	0.00961318
mical2	mical2b	microtubule associated monooxygenase, calponin and LIM domain containing 2	XM_028574150	-1.19982	-0.262823	0.656426	-1.50207	-0.586948	0.00961318
morf4l1	morf4l1	mortality factor 4-like protein 1	XM_028590300	1.40551	0.491092	0.544919	1.66799	0.738111	0.0416898
mri1	mri1	methylthioribose-1-phosphate isomerase 1	XM_028564579	-1.04405	-0.0621944	0.9441	-1.58423	-0.66378	0.00325784
mrm3		mitochondrial rRNA methyltransferase 3	XM_028572534	-1.40622	-0.491822	0.352475	-1.66687	-0.737139	0.0137271
mxd1	mxd1	MAX dimerization protein 1	XM_028577808	1.58262	0.662315	0.0375691	1.45925	0.545231	0.0340965
myc	myca	MYC proto-oncogene, bHLH transcription factor	XM_028569295	1.79603	0.844814	0.17128	2.20053	1.13785	0.00767719
mycl1b	mycl1b	protein L-Myc-1b-like	XM_028566125	-1.56073	-0.642225	0.112799	-2.29565	-1.1989	7.10847e-05
myo1d	MYO1D	myosin ID	XM_028568238	-1.15979	-0.213861	0.780347	-1.6126	-0.689385	0.00544303
nab1	nab1b	NGFI-A binding protein 1	XM_028571487	-2.42243	-1.27645	0.0224886	-1.64334	-0.71663	0.134156
nfat5	nfat5b	nuclear factor of activated T-cells 5-like	XM_028581941	-1.17686	-0.234946	0.830565	-1.67647	-0.745431	0.0247865
nfil3	nfil3	nuclear factor interleukin-3-regulated protein-like	XM_028604551	1.53588	0.619062	0.679556	2.1586	1.1101	0.0475313
nfil3	nfil3	nuclear factor interleukin-3-regulated protein-like	XM_028563594	2.29091	1.19592	0.0418312	3.07297	1.61963	0.000576466
nlrc3	nlrc3	NLR family CARD domain-containing protein 3-like	XM_028573262	-1.21253	-0.278015	0.308608	-1.58553	-0.664962	4.76467e-05
noct	nocta	nocturnin	XM_028589490	-1.50848	-0.593098	0.604353	-2.00126	-1.00091	0.0352235
noct	noctb	nocturnin-like	XM_028593878	1.80966	0.85572	0.115489	1.90224	0.927702	0.0217064
nr0b2	nrob2b	nuclear receptor subfamily 0 group B member 2-like	XM_028581456	1.40836	0.494018	0.30441	1.61089	0.687856	0.0155526
nr0b2	nrob2a	nuclear receptor subfamily 0 group B member 2-like	XM_028598346	1.25843	0.331623	0.797483	1.91253	0.935486	0.0216841
nr2f6	nr2f6b	nuclear receptor subfamily 2 group F member 6-like	XM_028586865	1.51285	0.597271	0.124283	2.23724	1.16172	5.85199e-05
nudt14	nudt14	nudix hydrolase 14	XM_028605753	-1.17481	-0.232428	0.813587	-1.57399	-0.654425	0.0321629
nudt19	nudt19	nudix hydrolase 19	XM_028585177	-1.3847	-0.469573	0.252441	-1.53769	-0.620766	0.0156966
odc1	odc1	ornithine decarboxylase 1	XM_028566202	-1.55975	-0.641317	0.188486	-1.91719	-0.938995	0.00475038
oprd1	oprd1	delta-type opioid receptor-like	XM_028580633	-1.81296	-0.858346	0.0933307	-1.93085	-0.949238	0.0127823
oxsr1	oxsr1b	oxidative stress responsive kinase 1	XM_028569780	-1.43805	-0.524114	0.342944	-1.55005	-0.632315	0.0450773
pard6b	pard6b	par-6 family cell polarity regulator beta	XM_028583914	-1.3388	-0.42094	0.38904	-1.52082	-0.604846	0.0226426
pcyt2	pcyt2	phosphate cytidylyltransferase 2, ethanolamine	XM_028605871	1.43941	0.525475	0.268941	1.70674	0.771247	0.00828029
pdss1	pdss1	decaprenyl diphosphate synthase subunit 1	XM_028569742	-1.262	-0.335717	0.59649	-1.61661	-0.692968	0.00961328
pdxk	pdxkb	pyridoxal kinase-like	XM_028591245	-1.22503	-0.292819	0.666221	-1.57542	-0.655738	0.0114377
per1	per1	period circadian protein homolog 1-like	XM_028606233	-1.40288	-0.488393	0.114248	-1.54617	-0.6287	0.00639083
per3	per3	period circadian protein homolog 3-like	XM_028574953	-1.22284	-0.290234	0.124283	-1.5181	-0.602267	2.09827e-05
pex11a	pex11a	peroxisomal membrane protein 11A-like	XM_028584553	-1.26321	-0.33709	0.497917	-1.60586	-0.683343	0.00367288
pfkfb3	pfkfb3	6-phosphofructo-2-kinase/fructose-2,6-biphosphatase 3	XM_028571246	-1.61621	-0.692618	0.69786	-3.19159	-1.67428	0.0099586
picalm	picalma	phosphatidylinositol-binding clathrin assembly protein-like	XM_028606197	-1.26036	-0.333831	0.352475	-1.51927	-0.603378	0.00295549
pip5k1c	pip5k1ca	phosphatidylinositol-4-phosphate 5-kinase type 1 gamma	XM_028587065	2.1883	1.12981	0.0124355	2.09886	1.06961	0.00532536
pitpmn2	pitpmn2	membrane-associated phosphatidylinositol transfer protein 2-like	XM_028601871	-1.44448	-0.530546	0.308608	-1.61898	-0.695081	0.0238458
plcg2	plcg1	phospholipase C gamma 2	XM_028585505	-1.33622	-0.418155	0.0313739	-1.65231	-0.724484	8.61446e-06
pnp	pnp5a	purine nucleoside phosphorylase-like	XM_028564151	1.49458	0.579739	0.0795244	1.60919	0.686335	0.00639083
polr2g	polr2gl	RNA polymerase II subunit G	XM_028588761	-1.50018	-0.585132	0.205991	-1.90672	-0.931092	0.00234736
ppdpf	ppdpfb	pancreatic progenitor cell differentiation and proliferation factor	XM_028583954	-1.39201	-0.477166	0.174579	-1.63604	-0.710204	0.00347543
ppfibp1		liprin-beta-1-like	XM_028570443	-1.53887	-0.621874	0.00382817	-1.54006	-0.622991	0.000695553
ppig	ppig	peptidylprolyl isomerase G	XM_028590523	-1.16911	-0.225408	0.844334	-1.63137	-0.706083	0.0399877
ppp1r15a	ppp1r15a	protein phosphatase 1 regulatory subunit 15A-like	XM_028586380	1.5346	0.617863	0.0618223	1.83079	0.872468	0.000694109
ppp1r3c	ppp1r3cb	protein phosphatase 1 regulatory subunit 3C-B-like	XM_028567663	-1.33675	-0.418734	0.631878	-1.7798	-0.831716	0.0159623
pprc1	pprc1	PPARG related coactivator 1	XM_028602720	-1.50987	-0.594427	0.112962	-1.87	-0.903036	0.0011025
prelid3b	prelid3b	PRELI domain containing protein 3B-like	XM_028576696	-1.76476	-0.819472	0.288148	-2.23719	-1.16169	0.0126184
prkca	prkcaa	protein kinase C alpha	XM_028593335	-1.22913	-0.297641	0.681516	-1.57824	-0.658314	0.0147198
prox1	prox1a	prospero homeobox protein 1-like	XM_028572189	1.18079	0.239754	0.77104	1.52821	0.611846	0.0226426
prph2	prph2b	peripherin 2	XM_028566993	-1.64829	-0.72097	0.113088	-1.70002	-0.765548	0.0228807
ptcd2	ptcd2	pentatricopeptide repeat domain 2	XM_028602007	-1.33633	-0.418271	0.664808	-1.81352	-0.858791	0.0183241
ptch2	ptch2	patched 2	XM_028594040	1.4821	0.567645	0.323512	2.08996	1.06348	0.00149375
pwwp2b	pwwp2b	PWWP domain containing 2B	XM_028603945	-1.43945	-0.52552	0.109805	-1.68375	-0.751681	0.00197457
rad54l2	rad54l2	helicase ARIP4-like	XM_028582909	3.02095	1.595	0.00846501	3.40929	1.76947	0.000478263
rcc1	rcc1	regulator of chromosome condensation 1	XM_028580516	-1.19696	-0.259379	0.801929	-1.65991	-0.731101	0.0237524
rdx		radixin-like	XM_028572229	-1.15651	-0.209772	0.813813	-1.52891	-0.612504	0.0284172
rfx1	rfx1b	MHC class II regulatory factor RFX1-like	XM_028600081	1.42528	0.51125	0.469166	1.61916	0.695246	0.0447025
rgs21		regulator of G-protein signaling 21-like	XM_028593454	-1.33262	-0.414266	0.67808	-1.74049	-0.799496	0.0321313
rhob		rho-related GTP-binding protein RhoB-like	XM_028605332	-1.57264	-0.653187	0.323512	-1.90688	-0.931215	0.0156966
rnf126	rnf126	E3 ubiquitin-protein ligase RNF126-like	XM_028593366	-1.40636	-0.491963	0.571143	-1.78948	-0.839542	0.0271209
rnf146	rnf146	E3 ubiquitin-protein ligase rnf146-like	XM_028605089	-1.21378	-0.279507	0.710917	-1.62265	-0.698356	0.00968225
rnps1	rnps1	RNA binding protein with serine rich domain 1	XM_028600385	-1.39455	-0.479803	0.352475	-1.75544	-0.811834	0.00612914
rorb	rorb	nuclear receptor ROR-beta-like	XM_028593103	1.89226	0.92011	0.0180454	1.69221	0.758909	0.0208836
s100p		protein S100-P-like	XM_028564552	1.07809	0.108476	0.947662	1.77114	0.824682	0.0430283
sapk4	mapk13	serine/threonine-protein kinase SAPK4-like	XM_028584271	-1.411	-0.496718	0.0447851	-1.59909	-0.677252	0.000578571
sars2	sars2	seryl-tRNA synthetase 2, mitochondrial	XM_028573662	-1.26365	-0.337602	0.629958	-1.7391	-0.79834	0.00454604
sart3	sart3	spliceosome associated factor 3, U4/U6 recycling protein	XM_028577640	-1.28375	-0.360367	0.439775	-1.57743	-0.657576	0.00630627
sdr42e1	sdr42e1	short chain dehydrogenase/reductase family 42E, member 1	XM_028578531	-1.42286	-0.508798	0.24121	-1.71466	-0.777926	0.00512227
sec23B	sec23b	protein transport protein Sec23B	XM_028595951	-1.43518	-0.521233	0.120595	-2.07441	-1.0527	2.81066e-05
sema3ab	sema3ab	semaphorin-3ab-like	XM_028570624	-1.21018	-0.275226	0.720634	-1.63187	-0.706529	0.0101756
senp3	senp3b	sentrin-specific protease 3-like	XM_028563985	-1.25374	-0.326243	0.581159	-1.53968	-0.622633	0.0147675
sertad2	serta2b	SERTA domain-containing protein 2-like	XM_028573331	1.36734	0.451369	0.404617	1.58108	0.660913	0.0218032
SH3BGRL2	sh3bgrl2	SH3 domain-binding glutamic acid-rich-like protein 2	XM_028605007	-1.2251	-0.292897	0.556296	-1.65922	-0.730509	0.00079518
sh3bp5	sh3bp5a	SH3 domain binding protein 5	XM_028580299	-1.08044	-0.111622	0.903613	-1.5114	-0.595889	0.0154117
shroom3	shroom3	protein Shroom3-like	XM_028596015	-1.22855	-0.296961	0.305502	-1.50325	-0.588086	0.000580085
sik2	sik2b	salt inducible kinase 2	XM_028572960	1.60041	0.678442	0.0030342	1.41722	0.503067	0.0109376
slc20a1	slc20a1b	sodium-dependent phosphate transporter 1-B-like	XM_028601437	-1.38213	-0.466889	0.0890161	-1.55142	-0.633589	0.00211573
slc25a22	slc25a22b	mitochondrial glutamate carrier 1-like	XM_028584880	-1.1701	-0.226632	0.768302	-1.52433	-0.608175	0.0154117
slc25a39	slc25a39	solute carrier family 25 member 39-like	XM_028599330	-1.54565	-0.628217	0.217184	-1.66313	-0.733905	0.0274462
slc25a43	slc25a43	solute carrier family 25 member 43	XM_028589113	-1.36708	-0.451101	0.6621	-1.91958	-0.940791	0.0156966
slc25a44	slc25a44	solute carrier family 25 member 44	XM_028604853	-1.73304	-0.793301	0.163632	-2.68611	-1.42552	0.000344877
slc25a5	slc25a5	ADP/ATP translocase 2-like	XM_028588997	-1.15336	-0.205846	0.795329	-1.53706	-0.620176	0.0131512
smtn	smtnl	smoothelin-like	XM_028577947	-1.31163	-0.391364	0.515143	-1.55509	-0.636999	0.022083
smyd2	smyd2a	N-lysine methyltransferase SMYD2-A-like	XM_028584598	-1.17611	-0.234026	0.705061	-1.53112	-0.614589	0.00630627
snrpa	snrpa	small nuclear ribonucleoprotein polypeptide A	XM_028572378	-1.26302	-0.336872	0.623935	-1.52353	-0.607421	0.0281584
spsb3	spsb3a	SPRY domain-containing SOCS box protein 3-like	XM_028568663	1.54598	0.628524	0.0180454	1.52656	0.61028	0.00680004
src	src	proto-oncogene tyrosine-protein kinase Src	XM_028582247	-1.30741	-0.386711	0.249203	-1.55733	-0.639075	0.00250765
srsf5	srsf5b	serine and arginine rich splicing factor 5	XM_028565332	-1.24354	-0.31445	0.665716	-1.51187	-0.596336	0.0320164
syncrip	syncrip	heterogeneous nuclear ribonucleoprotein Q	XM_028565494	-1.35781	-0.441284	0.501155	-1.74018	-0.799235	0.00961318
syncrip	syncrip	heterogeneous nuclear ribonucleoprotein Q-like	XM_028605078	-1.33678	-0.418764	0.39757	-1.64179	-0.715266	0.00731361
tbc1d1	tbc1d1	TBC1 domain family member 1	XM_028593659	1.67943	0.747971	0.0099148	1.87062	0.903514	0.000233418
tbp	tbp	TATA-box binding protein	XM_028574599	-1.37102	-0.455253	0.502411	-1.62374	-0.699322	0.0284172
tcf7l2	tcf7l2	transcription factor 7 like 2	XM_028566943	-1.43123	-0.517251	0.208268	-1.86728	-0.900939	0.000885474
tcim	tcima	transcriptional and immune response regulator	XM_028578799	-2.1261	-1.08821	0.00846501	-2.24139	-1.16439	0.000695553
tef	tefa	thyrotroph embryonic factor-like	XM_028600261	-1.66929	-0.739231	0.00139776	-1.69183	-0.758584	0.000184031
tfrc	trf1a	transferrin receptor protein 1-like	XM_028569543	-1.27419	-0.349578	0.709318	-2.24163	-1.16455	0.000554282
tgif1	tgif1	homeobox protein TGIF1-like	XM_028569525	1.97093	0.978879	0.0855203	2.06013	1.04273	0.015194
thap12	thap12b	52 kDa repressor of the inhibitor of the protein kinase-like	XM_028596405	-1.33382	-0.415569	0.371726	-1.54252	-0.625293	0.0155526
thbd	thbd	thrombomodulin-like	XM_028605381	-1.17455	-0.232105	0.840485	-1.75458	-0.811127	0.0186298
thra	thrab	thyroid hormone receptor alpha-B	XM_028566925	-1.43432	-0.520365	0.0788187	-1.56431	-0.645526	0.00421034
timm8a	timm8a	translocase of inner mitochondrial membrane 8A	XM_028588977	-1.32358	-0.40445	0.524653	-1.52825	-0.611882	0.0371154
tmcc3	tmcc3	transmembrane and coiled-coil domain family 3	XM_028571099	-1.47086	-0.556662	0.0613142	-1.54807	-0.630471	0.00630627
tmem116	tmem116	transmembrane protein 116-like	XM_028586070	-1.33079	-0.412278	0.399213	-1.57875	-0.658787	0.0119151
tmem189	tmem189	transmembrane protein 189-like	XM_028582727	-1.28994	-0.367308	0.61624	-1.58788	-0.667102	0.0251067
tomm40	tomm40	mitochondrial import receptor subunit TOM40 homolog	XM_028597622	-1.24444	-0.315491	0.715201	-1.54699	-0.629459	0.0416371
tox4	tox4a	TOX high mobility group box family member 4-like	XM_028594131	-1.21331	-0.278945	0.712367	-1.51245	-0.596886	0.0273958
tp53bp1	tp53bp1	tumor protein p53 binding protein 1	XM_028601259	-1.1599	-0.213997	0.824333	-1.57693	-0.657123	0.0256575
trim71	trim71	tripartite motif containing 71	XM_028597588	1.25831	0.331487	0.686195	1.57518	0.655513	0.0313352
tti2	tti2	TELO2 interacting protein 2	XM_028578254	-1.41157	-0.497297	0.205853	-1.52985	-0.613392	0.0181513
tubb1	tubb1	tubulin beta-1 chain-like	XM_028580011	-1.31197	-0.39173	0.557433	-1.611	-0.687953	0.0194854
ublcp1	ublcp1	ubiquitin like domain containing CTD phosphatase 1	XM_028594640	-1.52764	-0.611308	0.521502	-1.91811	-0.939682	0.0339523
usp2	usp2a	ubiquitin carboxyl-terminal hydrolase 2-like	XM_028570204	-1.13638	-0.184449	0.876689	-1.61448	-0.691068	0.041221
vdac2	vdac2	voltage-dependent anion-selective channel protein 2-like	XM_028601158	-1.37361	-0.457971	0.278793	-1.51268	-0.597107	0.0201052
wdr20	wdr20a	WD repeat-containing protein 20-like	XM_028573885	-1.66141	-0.732405	0.0795244	-1.77267	-0.825927	0.00915403
wdr66		cilia- and flagella-associated protein 251-like	XM_028563689	-1.13893	-0.187677	0.715583	-1.53181	-0.615239	0.00083687
wdr77	wdr77	WD repeat domain 77	XM_028576036	-1.33114	-0.412661	0.641668	-1.76339	-0.818355	0.0181513
wsb1	wsb1	WD repeat and SOCS box containing 1	XM_028572490	1.49228	0.577519	0.0030342	1.50898	0.593573	0.000409248
ypel3	ypel3	protein yippee-like 3	XM_028599749	1.61184	0.68871	0.0124355	1.68383	0.751744	0.0011025
zbtb16	zbtb16a	zinc finger and BTB domain-containing protein 16-A-like	XM_028572905	1.54769	0.63012	0.207721	2.00114	1.00082	0.00253484
zdhhc12	zdhhc12b	probable palmitoyltransferase ZDHHC12	XM_028578410	2.37168	1.24591	0.347917	2.9768	1.57376	0.036506
zdhhc21	zdhhc21	zinc finger DHHC-type containing 21	XM_028564114	-1.28633	-0.363258	0.605192	-1.81161	-0.857275	0.00348334
zfp64	zfp64	ZFP64 zinc finger protein	XM_028583162	-1.24373	-0.314671	0.713143	-1.56192	-0.643318	0.0352773
zg20		gastrula zinc finger protein xFG20-1-like	XM_028584449	-1.31061	-0.39024	0.439775	-1.84408	-0.882901	0.000573759
zhx3	zhx3	zinc fingers and homeoboxes protein 3-like	XM_028583858	-1.31816	-0.39853	0.487643	-1.57175	-0.652374	0.0169799
znf395	fam49a	zinc finger protein 395-like	XM_028580148	2.12763	1.08925	0.0180454	2.34686	1.23073	0.00143256
znrf2	znfr2	E3 ubiquitin-protein ligase ZNRF2-like	XM_028598436	1.60506	0.682629	0.0180454	1.71036	0.774299	0.00120356
