# Supplementary material for: Transcriptome analyses in juvenile yellow perch (Perca flavescens) exposed in vivo to clothianidin and chlorantraniliprole: Possible sampling bias
Source: PLoS One. 2024 Apr 16;19(4):e0302126. doi: 10.1371/journal.pone.0302126 (PMC11020500; doi:10.1371/journal.pone.0302126)
Supplement: S6 Table — Zebrafish orthologs were used as gene list input in the Cluego plugin in Cytoscape. (XLSX) [file pone.0302126.s013.xlsx]

## Sheet: S6 Table
S6 Table. Statistical enrichment analysis of over-represented Gene Ontology (GO) terms associated with differentially transcribed genes in liver of juvenile yellow perch exposed to chlorantraniliprole for 28 d. Zebrafish orthologs were used as gene list input in the Cluego plugin in Cytoscape.
Database	Term name	Term ID	Term FDR2	Group FDR	GO Levels	GO Groups	% Associated Genes	Nr. Genes	Associated Genes Found
GO:BP1	photoperiodism	GO:0009648	4.83698e-05	4.83698e-05	[5]	photoperiodism	12	3	arntl1a, arntl2, cry1b
GO:BP	circadian regulation of gene expression	GO:0032922	0.00013514	0.00013514	[2, 3, 5, 6]	circadian regulation of gene expression	6.81818	3	bhlhe41, ciarta, cry1b
1 GO:BP: Gene Ontology Biological Processes Terms
2 FDR: Benjamini-Hochberg correction of p-values false discovery rate
