# Supplementary material for: Transcriptome analyses in juvenile yellow perch (Perca flavescens) exposed in vivo to clothianidin and chlorantraniliprole: Possible sampling bias
Source: PLoS One. 2024 Apr 16;19(4):e0302126. doi: 10.1371/journal.pone.0302126 (PMC11020500; doi:10.1371/journal.pone.0302126)
Supplement: S7 Table — Zebrafish orthologs were used as gene list input in the ClueGO plugin in Cytoscape. (XLSX) [file pone.0302126.s014.xlsx]

## Sheet: S7 Table
S7 Table. Statistical enrichment analysis of over-represented Gene Ontology (GO) and KEGG terms associated with differentially transcribed genes in liver of juvenile yellow perch exposed to a mixture of clothianidin and chlorantraniliprole for 28 d. Zebrafish orthologs were used as gene list input in the ClueGO plugin in Cytoscape.
Database	Term name	Term ID	Term FDR3	Group FDR	GO Levels	GO/KEGG Groups	% Associated Genes	Nr. Genes	Associated Genes Found
GO:BP1	photoperiodism	GO:0009648	1.86437e-06	4.06419e-07	[5]	Circadian regulation of gene expression	24	6	arntl1a, arntl2, clocka, cry1b, per1a, per3
GO:BP	circadian regulation of gene expression	GO:0032922	1.00994e-08	4.06419e-07	[2, 3, 5, 6]	Circadian regulation of gene expression	20.4545	9	bhlhe40, bhlhe41, ciarta, clocka, cry1b, nocta, noctb, per1a, per3
GO:BP	entrainment of circadian clock by photoperiod	GO:0043153	0.00308177	4.06419e-07	[4, 5, 6]	Circadian regulation of gene expression	17.6471	3	cry1b, per1a, per3
GO:BP	entrainment of circadian clock	GO:0009649	0.00275417	4.06419e-07	[3, 4]	Circadian regulation of gene expression	16.6667	3	cry1b, per1a, per3
GO:BP	regulation of circadian rhythm	GO:0042752	0.00261591	4.06419e-07	[2, 3]	Circadian regulation of gene expression	11.1111	4	cipca, cry1b, per1a, per3
GO:BP	mitochondrial RNA metabolic process	GO:0000959	0.00824678	0.0350379	[6, 7]	Mitochondrial transmembrane transport	10.7143	3	fastkd1, fastkd3, sars2
GO:BP	brain morphogenesis	GO:0048854	0.00923381	0.00048561	[4, 5, 6, 7, 8]	Intracellular receptor signaling pathway	9.67742	3	cyp26a1, ndr2, tgif1
KEGG	protein peptidyl-prolyl isomerization	GO:0000413	0.0142962	0.0344087	[8, 9]	Protein peptidyl-prolyl isomerization	7.5	3	fkbp14, fkbp5, ppig
GO:BP	DNA damage checkpoint signaling	GO:0000077	0.0144169	0.0100226	[5, 6, 7, 8, 9, 10]	Signal transduction in response to DNA damage	7.31707	3	ccnd1, etaa1, tp53bp1
GO:BP	myeloid cell development	GO:0061515	0.00294344	0.00313967	[4, 5, 6, 7, 8, 9]	Myeloid cell development	7.04225	5	fech, klf3, nfil3, sec23b, src
GO:BP	erythrocyte development	GO:0048821	0.013991	0.00313967	[5, 6, 7, 8, 9, 10]	Myeloid cell development	6.97674	3	fech, klf3, sec23b
GO:BP	signal transduction in response to DNA damage	GO:0042770	0.00774723	0.0100226	[4, 5, 6]	Signal transduction in response to DNA damage	6.77966	4	ccnd1, etaa1, smyd2a, tp53bp1
GO:BP	DNA integrity checkpoint signaling	GO:0031570	0.0151098	0.0100226	[5, 6, 7, 8, 9]	Signal transduction in response to DNA damage	6.66667	3	ccnd1, etaa1, tp53bp1
KEGG	G1/S transition of mitotic cell cycle	GO:0000082	0.0172181	0.0100226	[5, 6]	Signal transduction in response to DNA damage	6.25	3	ccnd1, cdkn1ba, trim71
GO:BP	cyclin-dependent protein serine/threonine kinase regulator activity	GO:0016538	0.0166965	0.0100226	[6, 7, 9, 10, 11]	Signal transduction in response to DNA damage	6.12245	3	ccnd1, ccng2, cdkn1ba
GO:BP	cell cycle G1/S phase transition	GO:0044843	0.016934	0.0100226	[4, 5]	Signal transduction in response to DNA damage	6	3	ccnd1, cdkn1ba, trim71
GO:BP	regulation of cyclin-dependent protein kinase activity	GO:1904029	0.016934	0.0100226	[4, 5, 6, 7, 8, 9, 10]	Signal transduction in response to DNA damage	6	3	ccnd1, ccng2, cdkn1ba
GO:BP	regulation of cyclin-dependent protein serine/threonine kinase activity	GO:0000079	0.016934	0.0100226	[5, 6, 7, 8, 9, 10, 11]	Signal transduction in response to DNA damage	6	3	ccnd1, ccng2, cdkn1ba
GO:BP	response to light stimulus	GO:0009416	0.00086394	4.06419e-07	[4]	Circadian regulation of gene expression	5.55556	8	arntl1a, arntl2, clocka, cry1b, dhdds, per1a, per3, tefa
GO:BP	intracellular receptor signaling pathway	GO:0030522	0.00256289	0.00048561	[3, 4, 5]	Intracellular receptor signaling pathway	5.45455	6	cyp26a1, nr2f6b, rorb, src, tgif1, thrab
GO:BP	ligand-activated transcription factor activity	GO:0098531	0.0141302	0.00048561	[8, 9, 10, 11, 12, 13]	Intracellular receptor signaling pathway	5.26316	4	ahr1a, nr2f6b, rorb, thrab
GO:BP	peptidyl-proline modification	GO:0018208	0.0231597	0.0344087	[7, 8]	Protein peptidyl-prolyl isomerization	5.26316	3	fkbp14, fkbp5, ppig
GO:BP	mitochondrial gene expression	GO:0140053	0.0244389	0.0350379	[5]	Mitochondrial transmembrane transport	5.08475	3	fastkd1, fastkd3, sars2
GO:BP	mitochondrial transmembrane transport	GO:1990542	0.0140957	0.0193312	[3, 5]	Mitochondrial transmembrane transport	5	4	slc25a22b, slc25a5, tomm40, vdac2
KEGG2	VEGF signaling pathway	KEGG:04370	0.0139448	0.0120987	[-1]	ErbB signaling pathway	4.93827	4	mapk13, plcg1, prkcaa, src
GO:BP	primitive hemopoiesis	GO:0060215	0.0280048	0.0358461	[6, 7, 8, 9]	Primitive hemopoiesis	4.7619	3	clocka, csrnp1a, ndr2
GO:BP	protein kinase regulator activity	GO:0019887	0.010226	0.0100226	[6, 8, 9]	Signal transduction in response to DNA damage	4.62963	5	ccnd1, ccng2, cdkn1ba, etaa1, sh3bp5a
KEGG	ErbB signaling pathway	KEGG:04012	0.0102685	0.0120987	[-1]	ErbB signaling pathway	4.54545	5	cdkn1ba, mycb, plcg1, prkcaa, src
GO:BP	response to radiation	GO:0009314	0.00278949	4.06419e-07	[3]	Circadian regulation of gene expression	4.49438	8	arntl1a, arntl2, clocka, cry1b, dhdds, per1a, per3, tefa
GO:BP	lymph vessel development	GO:0001945	0.0317338	0.0382455	[3, 5, 6, 7]	Lymph vessel development	4.47761	3	foxo1b, junba, prox1a
GO:BP	cardiocyte differentiation	GO:0035051	0.0318723	0.0364255	[4, 5, 6, 7]	Cardiocyte differentiation	4.41176	3	cyp26a1, mat2aa, ptch2
GO:BP	cell cycle checkpoint signaling	GO:0000075	0.0318723	0.0100226	[4, 5, 6, 7, 8]	Signal transduction in response to DNA damage	4.41176	3	ccnd1, etaa1, tp53bp1
GO:BP	protein processing	GO:0016485	0.0171987	0.0258331	[5, 6]	Protein processing	4.3956	4	afg3l2, chac1, dhh, ndr2
KEGG	Hedgehog signaling pathway	KEGG:04340	0.0320257	0.0349116	[-1]	Hedgehog signaling pathway	4.34783	3	ccnd1, dhh, ptch2
GO:BP	cyclin-dependent protein kinase activity	GO:0097472	0.0333833	0.0100226	[4, 5, 8, 9]	Signal transduction in response to DNA damage	4.22535	3	ccnd1, ccng2, cdkn1ba
GO:BP	cyclin-dependent protein serine/threonine kinase activity	GO:0004693	0.0333833	0.0100226	[5, 6, 9, 10]	Signal transduction in response to DNA damage	4.22535	3	ccnd1, ccng2, cdkn1ba
GO:BP	fibroblast growth factor receptor signaling pathway	GO:0008543	0.0347476	0.0361743	[5, 6, 7, 8]	Fibroblast growth factor receptor signaling pathway	4.10959	3	fgfr4, ndr2, trim71
GO:BP	steroid biosynthetic process	GO:0006694	0.0347476	0.0374423	[5]	Steroid biosynthetic process	4.10959	3	apoa1a, fgfr4, sdr42e1
GO:BP	response to fibroblast growth factor	GO:0071774	0.0349109	0.0361743	[3, 5]	Fibroblast growth factor receptor signaling pathway	4.05405	3	fgfr4, ndr2, trim71
GO:BP	cellular response to fibroblast growth factor stimulus	GO:0044344	0.0349109	0.0361743	[4, 6]	Fibroblast growth factor receptor signaling pathway	4.05405	3	fgfr4, ndr2, trim71
GO:BP	nuclear receptor activity	GO:0004879	0.0356227	0.000537841	[4, 5, 6, 8, 9, 10, 11, 12, 13, 14]	Circadian regulation of gene expression	4	3	nr2f6b, rorb, thrab
GO:BP	nuclear receptor activity	GO:0004879	0.0350857	0.00048561	[4, 5, 6, 8, 9, 10, 11, 12, 13, 14]	Intracellular receptor signaling pathway	4	3	nr2f6b, rorb, thrab
GO:BP	isoprenoid metabolic process	GO:0006720	0.0350857	0.0350857	[4, 5]	Isoprenoid metabolic process	4	3	cyp26a1, dhdds, pdss1
GO:BP	isoprenoid metabolic process	GO:0006720	0.0356227	0.0356227	[4, 5]	Isoprenoid metabolic process	4	3	cyp26a1, dhdds, pdss1
1 GO:BP: Gene Ontology Biological Processes Terms
2 KEGG: Kyoto Encyclopedia of Genes and Genomes
3 FDR: Benjamini-Hochberg correction of p-values false discovery rate
